# Supplementary material for: Modelling foraging movements of diving predators: a theoretical study exploring the effect of heterogeneous landscapes on foraging efficiency
Source: PeerJ. 2014 Sep 11;2:e544. doi: 10.7717/peerj.544 (PMC4168760; doi:10.7717/peerj.544)
Supplement: Data S1 [file peerj-02-544-s002.txt]

#======================================================================
#============ Simulation parameters =================


preydistribution<- 0       #choose the prey distribution to simulate
                           # 0 = random prey distribution
                           # 1 = aggregated
                           
marinelandscape<- 1               #choose the seascape to simulate
                           # 0 = no devices
                           # 1 = devices
                          
                           

Nprey<-700                  # insert number of prey
Npred<- 500                  # insernt number of predators

# Prey aggregation
ncluster<- 30              # insert number of clusters in case of aggregated 
                           # prey distribution and no devices in the landscape

boxS<-37                   # size of the area for the aggregation

aggWidth  <- 19            # side distance of aggregation area around devices
aggHeight <- 10            # top/bottom distance of aggreagation
                           # area around devices


#Marine landscape size
x1<-100                    # depth of the Marine landscape 
y1<-700                    # width of the Marine landscape 

#Energetic costs zones
def.prm<- -8
surface<-95
med<-80
bottom<-x1

#Energetic costs values
h.cost<-3
m.cost<-2
low.cost<-1

#Prey energetic value
preyE<-1000

#Device value
devE<- -8

#Device size
n.devices<-10        #number of devices
sizedevices<- 15     # size of devices (in paper small devices== 15, 
                     #                  large devices== 50)

firstdistance<-20 #distance of the first device that will be placed 
                  #from the left edge
                  
bottomdistance<- 45 #distance of the device from the bottom edge 
                    #(in paper small devices== 45, 
                     # large devices== 20)                 
                     
  totdevices<-sizedevices * n.devices
  distance<-(y1 - totdevices)/n.devices
                       
rightEdge<-firstdistance + n.devices * sizedevices + (n.devices-1) * distance
if(rightEdge>y1){
print("the devices don't fit in the landscape") 
}

#Dive time

des<-23              #descending phase
sea<-seq(10,300,10)     #searching phase                                                                                        
tot<-seq(210,500,10)      #tot Maximum Dive Time
nDiveTime<-length(sea)    # number of different dive times

maxFish<- 3          #assign maximum number of prey that the predator can catch
                      # -1 <- unlimited (PN in paper)
                      # 3  <- P3 in paper
                      # 1  <- P1 in paper
                       
#Example of the matrix with the position of the predator (NA)
#and the position of each step around the predator within its percepual range

#      [,1] [,2] [,3] [,4] [,5]
# [1,]   20   21   22   23   24
# [2,]   15   16   17   18   19
# [3,]   11   12   NA   13   14
# [4,]    6    7    8    9   10
# [5,]    1    2    3    4    5

#====== functions for the prey distribution

build.marinelandscape<-function() {

#------------ Random distribution no devices

if (preydistribution==0 && marinelandscape== 0){
  for(y in 1:Nprey){
  fr[y]<-sample(c(1:y1),1, replace=T) #random sample of X and Y coordinates
  fci[y]<-sample(c(1:(med-1)),1, replace=T)
  if ((landscape[fr[y],fci[y]])== 1){
        landscape[fr[y],fci[y]]<-preyE}
  else if ((landscape[fr[y],fci[y]]) == preyE){ #if in the cell there is already
                  fr[y]<-sample(c(1:y1),1, replace=T) #another prey, sample
                  fci[y]<-sample(c(1:(med-1)),1, replace=T) #again
                  landscape[fr[y],fci[y]]<-preyE
                  }
                  }
                  }
                  
#-------------  Random distribution and devices

else if (preydistribution==0 && marinelandscape>= 1) {

  for (i in 1:n.devices){
 
#draw the devices  
  leftSide<-firstdistance + ((i-1) * (sizedevices + distance))
  landscape[leftSide:(leftSide+sizedevices),
  bottomdistance:(bottomdistance+sizedevices)]<- devE 
  }
  
#prey distribution
  for(y in 1:Nprey){
  fr[y]<-sample(c(1:y1),1, replace=T) #random sample of X and Y coordinates
  fci[y]<-sample(c(1:(med-1)),1, replace=T)
  if ((landscape[fr[y],fci[y]])== 1){
        landscape[fr[y],fci[y]]<-preyE}
  else {
      if ((landscape[fr[y],fci[y]]) == devE){     #if in the cell there is the
                  fr[y]<-sample(c(1:y1),1, replace=T) # "no through" area sample
                  fci[y]<-sample(c(1:(med-1)),1, replace=T)  #another position in
                  while((landscape[fr[y],fci[y]]) == devE){  #the matrix
                  fr[y]<-sample(c(1:y1),1, replace=T)
                  fci[y]<-sample(c(1:(med-1)),1, replace=T)
                  }
                  landscape[fr[y],fci[y]]<-preyE}
  else {
      if ((landscape[fr[y],fci[y]]) == preyE){  # if in the cell there is already
                  fr[y]<-sample(c(1:y1),1, replace=T) #another prey, sample
                  fci[y]<-sample(c(1:(med-1)),1, replace=T) #again
                  landscape[fr[y],fci[y]]<-preyE
                  }}}
                  }
                  }
                  
 #---------------- Aggregated Distribution no devices
 
  else if (preydistribution==1 && marinelandscape==0) {
  numbercl<-sample(seq(1,50,by=1),ncluster,replace=T)
  
  for(i in 1) 
  {
  if (sum(numbercl)==Nprey)
     { #print(sum(numbercl))
      break }
  
      repeat
      {
          #code
          if (sum(numbercl)!=Nprey)
            {
            numbercl<-sample(seq(1,50,by=1),ncluster,replace=T)
             if (sum(numbercl)==Nprey)
              {  
             #print(sum(numbercl))
            break
            }
      }
  } 
  }
  
  drawbo<-data.frame(x=NA,y=NA)
  swormc<- 1
  
  # draw the boxS
  while (swormc<= ncluster) {
  tempx<-sample(seq(1,(y1-boxS),by=1),1,replace=T)
  tempy<-sample(seq(1,((med-1)-boxS),by=1),1,replace=T)
         
      if(swormc==1){   
       drawbo[swormc,1]<-tempx
       drawbo[swormc,2]<-tempy       
       swormc<- swormc+1        
         }       
         
       else {
       for(i in 1:(swormc-1)) {
           if (tempx > (drawbo[i,1]-boxS) && tempx < (drawbo[i,1]+boxS) && tempy > (drawbo[i,2]-boxS) && tempy < (drawbo[i,2]+boxS)) { 
           break
            }  
           }
         drawbo[swormc,1]<-tempx
         drawbo[swormc,2]<-tempy       
         swormc<- swormc+1       
        }
       }
      
  for (m in 1:ncluster) {
  fr<-rep(NA,numbercl[m])
  fci<-rep(NA,numbercl[m])
  
  y<-1
  
  while (y <= numbercl[m]) {
   tempfishx<-sample(c(drawbo[m,1]:(drawbo[m,1]+ boxS)),1, replace=T) #random sample of X and Y coordinates
   tempfishy<-sample(c(drawbo[m,2]:(drawbo[m,2]+ boxS)),1, replace=T)
   
   if((landscape[tempfishx,tempfishy])== low.cost) {
      fr[y]<-tempfishx
      fci[y]<-tempfishy
      landscape[fr[y],fci[y]]<- preyE
      y<- y + 1
   }
   }
   }
   }

#----------- Aggregated distribution and devices
  
else if (preydistribution==1 && marinelandscape==1) {

prey.devices <- Nprey / n.devices

  for (i in 1:n.devices){
 
#draw the devices  
  leftSide<-firstdistance + ((i-1) * (sizedevices + distance))
  landscape[leftSide:(leftSide+sizedevices), bottomdistance:(bottomdistance+sizedevices)]<- devE 
  
  
  numFishFound <- 0
   while (numFishFound < prey.devices) {
    #newFish <- rnorm2d(1, rho = 0)  
    newFish<-data.frame(NA,NA)
    
    colnames (newFish)[1]<- "x"
    colnames (newFish)[2]<- "y"
      
    newFish[1,1] <- runif(1, min = (leftSide - aggWidth), max = (leftSide + sizedevices+aggWidth))
    newFish[1,2] <- runif(1, min = (bottomdistance - aggHeight), max = (bottomdistance + sizedevices + aggHeight))
    
    
    #newFish[1,1]  <- newFish[1,1] * ((sizedevices + 2* aggWidth)/2) + (leftSide + (sizedevices/2))
    #newFish[1,2]  <- newFish[1,2] * ((sizedevices + 2* aggHeight)/2) + (bottomdistance + (sizedevices/2))
    
    newFish[1,1]<-round(newFish[1,1])
    newFish[1,2]<-round(newFish[1,2])
    #print(newFish)
    if(newFish[1,1]<=y1 && newFish[1,1]>0 && newFish[1,2]<=x1 && newFish[1,2]>0){
  
      if (landscape[newFish[1,1],newFish[1,2]] == low.cost) {
         numFishFound <- numFishFound + 1
         landscape[newFish[1,1],newFish[1,2]] <- preyE
         #print(numFishFound)
      }
    }
    }
   }
  }

 return(landscape)
  }


#============================================================================
#============= Starting simulation ==========================================
nam<-as.character(seq(1,length(sea),1))  
for(ss in 1:nDiveTime){
 
nft <- array(0,c(Npred,1))  
food1 <-array(0,c(Npred,1))

time.dis <- array(0,c(Npred,1)) 
time.search <- array(0,c(Npred,1)) 
time.asc <- array(0,c(Npred,1))

for(w in 1:Npred){

fr<-rep(NA,Nprey)
fci<-rep(NA,Nprey)
prey.cord <-data.frame(x=NA,y=NA)
xy.cord <- data.frame(x = NA, y = NA)

landscape<- matrix(0, ncol=x1, nrow=y1)
landscape[1:y1,surface:x1]<- h.cost
landscape[1:y1,med:(surface-1)]<- m.cost
landscape[1:y1,1:(med-1)]<- low.cost

landscape <- build.marinelandscape() # choose the marinelandscape to simulate

# calculate total number of prey 
 
 for (a in 1:y1){
 for(b in 1:(med-1)){
 if((landscape[a,b])==preyE){
 nft[w,]<- nft[w,]+1
 prey.cord[nft[w,],1] <- a
 prey.cord[nft[w,],2] <- b
 }}}

 #
 dev.co<-data.frame(NA,NA)

 deviceFieldCounter <- 1
 for (a in 1:y1){
 for(b in 1:(med-1)){
 if((landscape[a,b])==devE){
 dev.co[deviceFieldCounter,1] <- a
 dev.co[deviceFieldCounter,2] <- b
 deviceFieldCounter <- deviceFieldCounter + 1
 }}}
 
 
########Move the predator--> FIRST STEP
r<-sample(c(1:y1),1, replace=F)
ci<-100
landscape[r,ci]<-NA


##DESCENDING PHASE
for(gen in 1:des){
 xy.cord[gen, ] <- cbind(r, ci)                                                               
 for (r in r){
  for(ci in ci){

 #create a vector called "value" of "9" in which to store 
 # the values of the perception matrix of the predator  
    value <- array(def.prm,24)  
    
# as above to store rows and columns position of each value                                                           
    rows <- array(def.prm,24)                                                          
    cols <- array(def.prm,24)                                                     
    i <- 1  
    
# assign the perceptual range of 2 cells                                                                          
    for(r1 in -2:2){                                                              
      for(c1 in -2:2){
        if(r1!=0 || c1!=0){                                                       
          c2<-ci+c1
          r2<-r+r1
          if(r2>0 && r2<=y1 && c2>0 && c2<=x1){                                   
            value[i]<-landscape[r2,c2]                                                
            rows[i]<-r2                                                          
            cols[i]<-c2
            }
           i<-i+1                                                                  
           }
          }
         }

      time.dis[w,]<-time.dis[w,]+1 #calculate time in the descending phase

      if((value[8])>= h.cost){

            landscape[r,ci]<- h.cost        #erase predator
            rr <-12  
            #if the position choosen is outside the matrix (value 9)
              while( value[rr] == def.prm){                                   
                rr <-sample(c(12,8,17),1, replace=T)
              }
            r <- rows[rr]
            ci <- cols[rr]
            landscape[r,ci]<-NA                                                         
               }                                                                            
          else {
           if((value[8])== m.cost){
            landscape[r,ci]<- m.cost                                                   
            rr <-12 
            #if the position choosen is outside the matrix (value 9)	                    
              while( value[rr] == def.prm){
                rr <-sample(c(12,8,17),1, replace=T)                  
                }
            r <- rows[rr]
            ci <- cols[rr]
            landscape[r,ci]<-NA                                                        
               }
              else {
           if(min(value)== low.cost){
           landscape[r,ci]<- low.cost                              
           rr <-12 	                                                    
              while( value[rr] == def.prm){
                rr <-sample(c(12,8,17),1, replace=T)                  
              }
            r <- rows[rr]
            ci <- cols[rr]
            landscape[r,ci]<-NA
               }
               }
               }
               }
               }
          #     jpeg(file = paste("C://Users//Utente//Desktop//Video//",gen,"myplot.jpg"))
           #    plot(prey.cord, xlim=c(1,y1),ylim=c(1,x1), pch=19, col="blue", cex=0.2, xlab="x", ylab="y")
            #   lines(xy.cord, type="l", col="red", lwd=2)
             #   points(dev.co, col="blue",pch=15)
              #  dev.off()
               #image(landscape, col=c(topo.colors(20),heat.colors(8),"black"))
      }

####SEARCHING PHASE

steps <- 0
pow <-0
xy.moo <- c()
for(gen in (des+1):((des+1)+sea[ss]))
{                                                          
   xy.cord[gen, ] <- cbind(r, ci)
   f <- xy.cord[gen,]-xy.cord[gen-1,]                                             
   for (r in r){
   for(ci in ci){
     value <- array(def.prm,24)                                                   
    rows <- array(def.prm,24)                                                     
    cols <- array(def.prm,24)                                                     
    i <- 1                                                                        
    for(r1 in -2:2){                                                              
      for(c1 in -2:2){
        if(r1!=0 || c1!=0){                                                       
          c2<-ci+c1
          r2<-r+r1
          if(r2>0 && r2<=y1 && c2>0 && c2<=x1){                                   
            value[i]<-landscape[r2,c2]                                            
            rows[i]<-r2                                                           
            cols[i]<-c2
          }
          i<-i+1                                                                  
         }
        }
      }
    
    #count time in the searching phase  
    time.search[w,]<-time.search[w,] +1
    
    
    landscape[r,ci]<- low.cost      #erase the predator
    
 # calculates means for the 'zones'
 
       top.left<- mean(c(value[1],value[2],value[6],value[7]))*sqrt(2)            
       top<- mean(c(value[11],value[12],value[6],value[7],value[16],value[15]))
       top.right<- mean(c(value[16],value[15],value[21],value[20]))*sqrt(2)
       middle.left<- mean(c(value[3],value[2],value[8],value[7],value[4],value[9]))
       bottom.left<- mean(c(value[9],value[10],value[4],value[5]))*sqrt(2)
       bottom<- mean(c(value[9],value[13],value[19],value[14],value[10],value[18]))
       bottom.right<- mean(c(value[18],value[24],value[19],value[23]))*sqrt(2)
       middle.right<- mean(c(value[17],value[18],value[16],value[22],value[23],value[21]))
 

 means2 <- c(top.left, middle.left, bottom.left, top, bottom, top.right, 
             middle.right, bottom.right)


    if(min(value)==devE && (food1[w,])!=maxFish){

          rr <-sample(c(7,8,9,12,13,16,17,18),1, replace=T)  	                   
          while( value[rr] == devE){
          rr <-sample(c(7,8,9,12,13,16,17,18),1, replace=T)                      
              }
            r <- rows[rr]
            ci <- cols[rr]
          landscape[r,ci]<-NA
          }

      else {
      if((min(value)>= low.cost) && (max(value)<preyE) && (food1[w,])!=maxFish) {                             

       steps <- steps + 1
       pow <-log(steps) + 0.5     # emphasises the directional persistence

      ifelse(pow<3, pow <-pow , pow <-3)
      # print(pow)

     #direction

      n1<-1
      n2<- (n1/2)#^2
      n3<- 0


      #autocorrelation
      if (f[1] == -1 & f[2] == -1)  d <- c(n3, -n2, -n1, n2, -n2, n1, n2, n3)    

      if (f[1] == 0  & f[2] == -1)  d <- c(n2, n3, -n2, n1, -n1, n2, n3, -n2)    

      if (f[1] == 1  & f[2] == -1)  d <- c(n1, n2, n3, n2, -n2, n3, -n2, -n1)    

      if (f[1] == -1 & f[2] ==  0)  d <- c(-n2, -n1, -n2, n3, n3, n2, n1, n2)    

      if (f[1] == 1  & f[2] ==  0)  d <- c(n2, n1, n2, n3, n3, -n2, -n1, -n2)    

      if (f[1] == -1 & f[2] ==  1)  d <- c(-n1, -n2, n3, -n2, n2, n3, n2, n1)    

      if (f[1] == 0  & f[2] ==  1)  d <- c(-n2, n3, n2, -n1, n1, -n2, n3, n2)    

      if (f[1] == 1  & f[2] ==  1)  d <- c(n3, n2, n1, -n2, n2, -n1, -n2, n3)    


      # preference for going down

       m1<- 1
       m2<- 0.5
       m3<- -1

      d2<- c(m1,m2,m3,m1,m3,m1,m2,m3)

      means <- means2 -pow*d -d2

      meanscopy<-means*-1
      meanscopy<-(meanscopy+max(means))^2
      summeans<-sum(meanscopy)
      jj<-seq(0,summeans,by=0.1)
      rund<-sample(jj,1,replace=F)


       minisum = 0;
      direction = 0
      for ( i in 1:8 ) {
      minisum <- minisum + meanscopy[i]
      if ( rund<minisum) {
      j<-i
      break
     }
     }
      # place predator in cell with minimum mean
      
     # print(value)
     # print(means)
     # print(d)
     #  print(j)
     #  print(xy.cord[gen,])
      
       if(j==1){
        r<-rows[7]                                                                
        ci<-cols[7]
        landscape[r,ci]<-NA
        }
       else {
       if(j==2){
        r<-rows[8]
        ci<-cols[8]
        landscape[r,ci]<-NA
        }
         else {
         if(j==3){
        r<-rows[9]
        ci<-cols[9]
        landscape[r,ci]<-NA
        }
         else {
         if(j==4){
        r<-rows[12]
        ci<-cols[12]
        landscape[r,ci]<-NA
        }
         else {
         if(j==5){
        r<-rows[13]
        ci<-cols[13]
        landscape[r,ci]<-NA
        }
         else {
         if(j==6){
        r<-rows[16]
        ci<-cols[16]
        landscape[r,ci]<-NA
        }
         else {
         if(j==7){
        r<-rows[17]
        ci<-cols[17]
        landscape[r,ci]<-NA
        }
         else {
         if(j==8){
        r<-rows[18]
        ci<-cols[18]
        landscape[r,ci]<-NA
        }
               }
               }
              }
             }
            }
           }
           }
            }

        else {
        
        if(maxFish < 0 | ((min(value)>=devE) && (max(value)==preyE) && (food1[w,])< maxFish)) {
     
        j.v<- which(means2==max(means2,na.rm=TRUE),arr.ind=TRUE)                    

        ifelse(length(j.v)>1, j<- sample(j.v,1,replace=F), j<-j.v)
        
     # print(value)
     # print(means2)
     # print(j)
     

        if(j==1){
        r<-rows[7]                                                                 
        ci<-cols[7]
        steps <- 0
        if((landscape[r,ci])==preyE) {
        food1[w,]<-food1[w,]+1 }
        landscape[r,ci]<-NA
        }
        else {
        if(j==2){
        r<-rows[8]
        ci<-cols[8]
        steps  <- 0
        if((landscape[r,ci])==preyE) {
        food1[w,]<-food1[w,]+1 }
        landscape[r,ci]<-NA
        }
         else {
         if(j==3){
        r<-rows[9]
        ci<-cols[9]
        steps  <- 0
        if((landscape[r,ci])==preyE) {
        food1[w,]<-food1[w,]+1 }
        landscape[r,ci]<-NA
        }
         else {
         if(j==4){
        r<-rows[12]
        ci<-cols[12]
        steps  <- 0
        if((landscape[r,ci])==preyE) {
        food1[w,]<-food1[w,]+1 }
        landscape[r,ci]<-NA
        }
         else {
         if(j==5){
        r<-rows[13]
        ci<-cols[13]
        steps  <- 0
        if((landscape[r,ci])==preyE) {
        food1[w,]<-food1[w,]+1 }
        landscape[r,ci]<-NA
        }
         else {
         if(j==6){
        r<-rows[16]
        ci<-cols[16]
        steps  <- 0
        if((landscape[r,ci])==preyE) {
        food1[w,]<-food1[w,]+1 }
        landscape[r,ci]<-NA
        }
         else {
         if(j==7){
        r<-rows[17]
        ci<-cols[17]
        steps  <- 0
        if((landscape[r,ci])==preyE) {
        food1[w,]<-food1[w,]+1 }
        landscape[r,ci]<-NA
        }
         else {
         if(j==8){
        r<-rows[18]
        ci<-cols[18]
        steps  <- 0
        if((landscape[r,ci])==preyE) {
        food1[w,]<-food1[w,]+1 }
        landscape[r,ci]<-NA
                  }
               }
               }
              }
             }
            }
           }
         }
         }
      else {
        if(maxFish < 0 | ((min(value)>=low.cost) && (max(value)==preyE) && (food1[w,])< maxFish)) {

         j.v<- which(means2==max(means2,na.rm=TRUE),arr.ind=TRUE)                                                                               

        ifelse(length(j.v)>1, j<- sample(j.v,1,replace=F), j<-j.v)                        
       # print(value)
       # print(means2)
       # print(j)
     

        if(j==1){
        r<-rows[7]                                                                       
        ci<-cols[7]
        steps <- 0
        if((landscape[r,ci])==preyE) {
        food1[w,]<-food1[w,]+1 }
        landscape[r,ci]<-NA
        }
       else {
       if(j==2){
        r<-rows[8]
        ci<-cols[8]
        steps  <- 0
        if((landscape[r,ci])==preyE) {
        food1[w,]<-food1[w,]+1 }
        landscape[r,ci]<-NA
        }
         else {
         if(j==3){
        r<-rows[9]
        ci<-cols[9]
        steps  <- 0
        if((landscape[r,ci])==preyE) {
        food1[w,]<-food1[w,]+1 }
        landscape[r,ci]<-NA
        }
         else {
         if(j==4){
        r<-rows[12]
        ci<-cols[12]
        steps  <- 0
        if((landscape[r,ci])==preyE) {
        food1[w,]<-food1[w,]+1 }
        landscape[r,ci]<-NA
        }
         else {
         if(j==5){
        r<-rows[13]
        ci<-cols[13]
        steps  <- 0
        if((landscape[r,ci])==preyE) {
        food1[w,]<-food1[w,]+1 }
        landscape[r,ci]<-NA
        }
         else {
         if(j==6){
        r<-rows[16]
        ci<-cols[16]
        steps  <- 0
        if((landscape[r,ci])==preyE) {
        food1[w,]<-food1[w,]+1 }
        landscape[r,ci]<-NA
        }
         else {
         if(j==7){
        r<-rows[17]
        ci<-cols[17]
        steps  <- 0
        if((landscape[r,ci])==preyE) {
        food1[w,]<-food1[w,]+1 }
        landscape[r,ci]<-NA
        }
         else {
         if(j==8){
        r<-rows[18]
        ci<-cols[18]
        steps  <- 0
        if((landscape[r,ci])==preyE) {
        food1[w,]<-food1[w,]+1 }
        landscape[r,ci]<-NA
                  }
               }
               }
              }
             }
            }
           }
         }
         }
      
       else {
          if ((food1[w,])==maxFish) { 
          
           time.search[w,]<-time.search[w,] - 1                      
           
                    if ((value[13])== low.cost | (value[13])== preyE){
          
          landscape[r,ci]<- low.cost

          time.asc[w,]<-time.asc[w,] + 1

               rr <-sample(c(8,9,13,17,18),1, replace=T)  	                
             while( value[rr] == def.prm){
             rr <-sample(c(8,9,13,17,18),1, replace=T)
              }             
              r <- rows[rr]
              ci <- cols[rr]
              landscape[r,ci]<-NA
              }

        else {
        if ((max(value)== low.cost &&(value[13])== devE) | (max(value)== preyE &&(value[13])== devE) ){
        landscape[r,ci]<- low.cost      
        
        time.asc[w,]<-time.asc[w,] + 1                                

          rr <-sample(c(7,8,17,16),1, replace=T)  	                
             while( value[rr] == def.prm){
             rr <-sample(c(7,8,17,16),1, replace=T)
              }
              r <- rows[rr]
              ci <- cols[rr]
              landscape[r,ci]<-NA
              }

         else {
          if ((value[13])== m.cost){
          landscape[r,ci]<- value[8]
          
          time.asc[w,]<-time.asc[w,] + 1
                                                               
              rr <-13                                          
              r <- rows[rr]
              ci <- cols[rr]
              landscape[r,ci]<-NA
              }

         else {
          if ((value[13])== h.cost){
          landscape[r,ci]<- h.cost      
          
          time.asc[w,]<-time.asc[w,] + 1                                        

              rr <- 13  	                                                       
              while( value[rr] == def.prm){
             rr <-sample(c(8,17),1, replace=T)
              }
             r <- rows[rr]
             ci <- cols[rr]
             landscape[r,ci]<-NA
              }
          else {
          if ((value[13])== def.prm && (max(value)== h.cost)){
          landscape[r,ci]<- h.cost                                               

          rr <-sample(c(8,17),1, replace=T)  	                                   
          while( value[rr] == def.prm){
          rr <-sample(c(8,17),1, replace=T)
              }
              r <- rows[rr]
              ci <- cols[rr]
              landscape[r,ci]<-NA
              }
              }
             }
            }
           }
          }
          }
         }
         }
         }
         }
        }
       #image(landscape, col=c(topo.colors(20),heat.colors(8),"black"))
     #  jpeg(file = paste("C://Users//Utente//Desktop//Video//",gen,"myplot.jpg"))
      #plot(prey.cord, xlim=c(1,y1),ylim=c(1,x1), pch=19, col="blue", cex=0.2, xlab="x", ylab="y")
       #        lines(xy.cord, type="l", col="red", lwd=2)
        #      points(dev.co, col="blue",pch=15)
         #     dev.off()
        }
        #}
        

##ASCHENDING PHASE
tse1<-((des+1)+sea[ss])+1
tse2<-(tot[ss])

for(gen in tse1:tse2){
xy.cord[gen, ] <- cbind(r, ci)                                                    
 for (r in r){
  for(ci in ci){
    value <- array(def.prm,24)                                                    
    rows <- array(def.prm,24)                                                     
    cols <- array(def.prm,24)                                                     
    i <- 1                                                                        
    for(r1 in -2:2){                                                              
      for(c1 in -2:2){
        if(r1!=0 || c1!=0){                                                       
          c2<-ci+c1
          r2<-r+r1
          if(r2>0 && r2<=y1 && c2>0 && c2<=x1){                                   
            value[i]<-landscape[r2,c2]                                            
            rows[i]<-r2                                                           
            cols[i]<-c2
          }
          i<-i+1                                                                  
         }
        }
      }
            
          if ((value[13])== low.cost | (value[13])== preyE){
          
          landscape[r,ci]<- low.cost

          time.asc[w,]<-time.asc[w,] + 1
             rr <-sample(c(8,9,13,17,18),1, replace=T)  	                
             while( value[rr] == def.prm){
             rr <-sample(c(8,9,13,17,18),1, replace=T)
              }             
              r <- rows[rr]
              ci <- cols[rr]
              landscape[r,ci]<-NA
              }

        else {
        if ((max(value)== low.cost &&(value[13])== devE) | (max(value)== preyE &&(value[13])== devE) ){
        landscape[r,ci]<- low.cost      
        
        time.asc[w,]<-time.asc[w,] + 1                                

          rr <-sample(c(7,8,17,16),1, replace=T)  	                
             while( value[rr] == def.prm){
             rr <-sample(c(7,8,17,16),1, replace=T)
              }
              r <- rows[rr]
              ci <- cols[rr]
              landscape[r,ci]<-NA
              }

         else {
          if ((value[13])== m.cost){
          landscape[r,ci]<- value[8]
          
          time.asc[w,]<-time.asc[w,] + 1
                                                               
              rr <-13                                          
              r <- rows[rr]
              ci <- cols[rr]
              landscape[r,ci]<-NA
              }

         else {
          if ((value[13])== h.cost){
          landscape[r,ci]<- h.cost      
          
          time.asc[w,]<-time.asc[w,] + 1                                        

              rr <- 13  	                                                       
              while( value[rr] == def.prm){
             rr <-sample(c(8,17),1, replace=T)
              }
             r <- rows[rr]
             ci <- cols[rr]
             landscape[r,ci]<-NA
              }
          else {
          if ((value[13])== def.prm && (max(value)== h.cost)){
          landscape[r,ci]<- h.cost                                               

          rr <-sample(c(8,17),1, replace=T)  	                                   
          while( value[rr] == def.prm){
          rr <-sample(c(8,17),1, replace=T)
              }
              r <- rows[rr]
              ci <- cols[rr]
              landscape[r,ci]<-NA
              }
             }
            }
           }
          }
         }
        }
           #image(landscape, col=c(topo.colors(20),heat.colors(8),"black"))
          # jpeg(file = paste("C://Users//Utente//Desktop//Video//",gen,"myplot.jpg"))
           # plot(prey.cord, xlim=c(1,y1),ylim=c(1,x1), pch=19, col="black", cex=0.2, xlab="x", ylab="y")
            #   lines(xy.cord, type="l", col="red", lwd=2)
             # points(dev.co, col="blue",pch=15)
              #dev.off()
            } 
          #}
          sim<-data.frame(time.dis,time.search,time.asc,food1)
             
          write.table(sim, paste("/home/severin/MariannaR/shortHDRanDistSmallDev.TimeDive.",nam[ss],".P3" , ".csv", collapse=NULL, sep=""), sep=",", col.names=T,row.names=F)
 
      } }
          
          
          
         
